# Supplementary material for: A Computer Numerical Control Wire Electrical Discharge Machining Strategy for Fabricating Cobalt–Copper Bimetallic Oxide Maze-like Micro-Supercapacitors
Source: Micromachines (Basel). 2026 Apr 23;17(5):516. doi: 10.3390/mi17050516 (PMC13208403; doi:10.3390/mi17050516)
Supplement: Supplementary file 1 [file micromachines-17-00516-s001.zip]

Archive with 1 entries (1 files):
- micromachines-4263420-supplementary.pdf
